# Supplementary material for: Lignin-Derived Hierarchical Porous Solid Base for Efficient Glucose Isomerization via In Situ Active Site Generation
Source: Materials (Basel). 2026 May 17;19(10):2112. doi: 10.3390/ma19102112 (PMC13208190; doi:10.3390/ma19102112)
Supplement: Supplementary file 1 [file materials-19-02112-s001.zip]

Archive with 1 entries (1 files):
- materials-4295926-supplementary.pdf
